# Supplementary material for: No association of TP53 codon 72 and intron 3 16-bp duplication polymorphisms with breast cancer risk in Chinese Han women: new evidence from a population-based case–control investigation
Source: Eur J Med Res. 2018 Oct 11;23:47. doi: 10.1186/s40001-018-0345-6 (PMC6180397; doi:10.1186/s40001-018-0345-6)
Supplement: Supplementary file 1 — Additional file 1: Table S1. Distributions of the genotype frequencies of codon 72 and intron 3 16-bp duplication polymorphisms in breast cancer patients with different clinicopathological features. [file 40001_2018_345_MOESM1_ESM.xls]

## Sheet: Sheet1
Additional material
Table S1. Distributions of the genotype frequencies of codon 72 and intron 3 16-bp
duplication polymorphisms in breast cancer patients with different clinicopathological features
	Number (%)	codon 72			P-value*	16-bp duplication		P-value*
		Arg/Arg	Arg/Pro	Pro/Pro		Del/Del	Del/Ins
Age (Yr)
< 50	125 (49.2)	35 (13.8)	69 (27.2)	21 (8.2)	0.85	115 (45.3)	10 (3.9)	0.06
50-70	125 (49.2)	30 (11.8)	77 (30.3)	18 (7.1)		113 (44.5)	12 (4.7)
> 70	4 (1.6)	1 (0.4)	3 (1.2)	0 (—)		2 (0.8)	2 (0.8)
Menopausal status (N = 241)
Premenopausal	127 (52.7)	35 (14.5)	72 (29.9)	20 (8.3)	0.83	118 (49.0)	9 (3.7)	0.25
Postmenopausal	114 (47.3)	29 (12.0)	69 (28.6)	16 (6.7)		101 (41.9)	13 (5.4)
Tumor type (N = 242)
IDC	221 (91.3)	57 (23.6)	131 (54.1)	33 (13.6)	0.44	200 (82.6)	21 (8.7)	0.98
ILC	9 (3.7)	4 (1.6)	5 (2.1)	0 (—)		8 (3.3)	1 (0.4)
Others	12 (4.9)	2 (0.8)	7 (2.9)	3 (1.2)		11 (4.5)	1 (0.4)
Tumor stage (N = 214)
Ⅰ	7 (3.3)	3 (1.4)	3 (1.4)	1 (0.5)	0.09	7 (3.3)	0 (—)	0.7
Ⅱ	164 (76.6)	45 (21.0)	98 (45.8)	21 (9.8)		148 (69.1)	16 (7.5)
Ⅲ	40 (18.7)	6 (2.8)	26 (12.2)	8 (3.7)		35 (16.4)	5 (2.3)
Ⅳ	3 (1.4)	0 (—)	1 (0.5)	2 (0.9)		3 (1.4)	0 (—)
* Chi-squared (χ2) test (without consideration of the patients whose clinicopathological information was not available)
